# Supplementary material for: Combined Merkel Cell Carcinoma and Squamous Cell Carcinoma: A Systematic Review
Source: Cancers (Basel). 2024 Jan 18;16(2):411. doi: 10.3390/cancers16020411 (PMC10814983; doi:10.3390/cancers16020411)
Supplement: Supplementary file 1 [file cancers-16-00411-s001.zip]

Archive with 9 entries (8 files):
- Suplemmentary Tables S4 and S5 JBI Risk of Bias.xlsx
- Supplementary Table S1.pdf
- Supplementary Table S2.xlsx
- Supplementary Table S3 Oxford Level of Evidence.xlsx
- __MACOSX/
- __MACOSX/._Suplemmentary table 4+5 JBI Risk of Bias.xlsx
- __MACOSX/._Supplementary table 1.docx
- __MACOSX/._Supplementary table 2.xlsx
- __MACOSX/._Supplementary Table 3 Oxford Level of Evidence.xlsx
