# Supplementary material for: Combined Merkel Cell Carcinoma and Squamous Cell Carcinoma: A Systematic Review
Source: Cancers (Basel). 2024 Jan 18;16(2):411. doi: 10.3390/cancers16020411 (PMC10814983; doi:10.3390/cancers16020411)
Supplement: Supplementary file 1 [file cancers-16-00411-s001.zip › Suplemmentary Tables S4 and S5 JBI Risk of Bias.xlsx]

## Sheet: case report
TABLE S4	JBI CRITICAL APPRAISAL CASE SERIES (YES / NO / UNCLEAR / NOT APPLICABLE)
	i.d.	Author	year of publication	study design	Item 1: CLEAR CRITERIA FOR INCLUSION?	Item 2: CONDITION MEASURED IN A STANDARD, RELIABLE WAY FOR ALL PARTICIPANTS INCLUDED IN THE CASE SERIES?	Item 3: VALID METHODS USED FOR IDENTIFICATION OF THE CONDITION FOR ALL PARTICIPANTS INCLUDED IN THE CASE SERIES?	Item 4: DID THE CASE SERIES HAVE CONSECUTIVE INCLUSION OF PARTICIPANTS?	Item 5: DID THE CASE SERIES HAVE COMPLETE INCLUSION OF PARTICIPANTS	Item 6: WAS THERE CLEAR REPORTING OF DEMOGRAPHICS OF THE PARTICIPANTS IN THE STUDY?	Item 7: WERE OUTCOMES OR FOLLOW-UP RESULTS CLEARLY REPORTED?	Item 8: WAS THERE CLEAR REPORTING OF THE PRESENTING SITE(S)/CLINIC(S) DEMOGRAPHIC INFORMATION?	Item 9: WAS THE STATISTICAL ANALYSIS APPROPRIATE
	1	Gomez	1983	case series	YES	YES	YES	NO	NO	YES	YES	YES	NA
	4	Iacocca	1998	case series	YES	YES	YES	NO	UNCLEAR	NO	NO	NO	NA
	6	Kanitakis	2006	case series	YES	YES	YES	NO	NO	YES	YES	NO	NA
	7	Vieites	2008	case series	YES	YES	YES	NO	NO	NO	YES	YES	NA
	9	Kuwamoto	2010	case series	YES	YES	YES	NO	UNCLEAR	NO	NO	NO	NA
	10	Matsushita	2019	case series	YES	YES	YES	NO	UNCLEAR	NO	NO	NO	NA
	11	Mitteldorf C	2012	case series	NO	YES	YES	NO	UNCLEAR	NO	YES	NO	NA
	12	Chul Park	2012	case series	YES	YES	YES	YES	YES	YES	YES	YES
	14	Martin	2013	case series	YES	YES	YES	NO	UNCLEAR	YES	YES	NO	NA
	15	Ishida	2013	case series	YES	YES	YES	NO	NO	NO	NO	NO	NA
	16	Suárez	2015	case series	YES	YES	YES	NO	YES	YES	YES	YES	NA
	17	Melissa P	2015	case series	YES	YES	YES	NO	UNCLEAR	NO	YES	NO	NA
	18	Narisawa	2015	case series	YES	YES	YES	NO	UNCLEAR	YES	NO	NO	NA
	23	Czapiewski	2016	case series	YES	YES	YES	NO	UNCLEAR	NO	NO	NO	NA
	27	Gaitskell	2018	case series	YES	YES	YES	NO	UNCLEAR	NO	NO	NO	NA
	34	Ríos-Viñuela	2022	case series	YES	YES	YES	NO	YES	YES	YES	YES	NA
	35	Harms	2022	case series	YES	YES	YES	NO	UNCLEAR	YES	NO	NO	YES
	36	Kervarrec	2022	case series	YES	YES	YES	NO	UNCLEAR	YES	NO	NO	NA
	37	Gruchy	2022	case series	YES	YES	YES	NO	YES	YES	YES	NO	YES
TABLE S5	JBI CRITICAL APPRAISAL CASE REPORTS (YES / NO / UNCLEAR / NOT APPLICABLE)
	i.d.	Author	year of publication	study design	Item 1: PATIENT'S DEMOGRAPHIC CHARACTERISTICS CLEARLY DESCRIBED?	Item 2: PATIENT'S HISTORY CLEARLY DESCRIBED AND PRESENTED AS A TIMELINE?	Item 3: CURRENT CLINICAL CONDITION OF THE PATIENT ON PRESENTATION CLEARLY DESCRIBED?	Item 4: WERE DIAGNOSTIC TEST OR ASSESSMENT METHODS AND THE RESULTS CLEARLY DESCRIBED	Item 5: WAS THE INTERVENTION OR TREATMENT PROCEDURE CLEARLY DESCRIBED?	Item 6: WAS THE POST-INTERVENTION CLINICAL CONDITION CLEARLY DESCRIBED?	Item 7: WERE ADVERSE OR UNEXPECTED EVENTS IDENTIFIED AND DESCRIBED?	Item 8: DOES THE CASE REPORT PROVIDE TAKEWAY LESSONS?
	2	Mitsuya	1986	Case report	NO	NO	YES	YES	YES	YES	YES	YES
	3	Jones	1988	Case report	YES	YES	YES	YES	YES	YES	UNCLEAR	YES
	5	Al-Ahmadi	2004	Case report	NO	NO	YES	YES	YES	NO	NO	YES
	8	Sikiranjanapong	2009	Case report	YES	YES	YES	YES	YES	NO	NO	YES
	10	Shinichi Koba	2010	Case report	NO	NO	YES	YES	YES	NO	NO	NO
	13	Belinda H Tan	2012	Case report	YES	YES	YES	YES	YES	YES	YES	YES
	19	Chien-Heng	2015	Case report	NO	NO	YES	YES	YES	NO	NO	YES
	20	Takahashi	2015	Case report	YES	YES	YES	YES	YES	YES	YES	YES
	21	Ansai	2015	Case report	YES	NO	YES	YES	YES	NO	NO	YES
	22	McGowan	2016	Case report	YES	NO	YES	YES	YES	NO	NO	NO
	24	Miraflor	2016	Case report	YES	YES	YES	YES	YES	YES	YES	YES
	25	Chou	2016	Case report	YES	YES	YES	YES	YES	YES	YES	YES
	26	Navarrete	2017	Case report	YES	YES	YES	YES	YES	YES	YES	YES
	28	Falto Aizpurua	2018	Case report	YES	YES	YES	YES	YES	NO	NO	YES
	29	Fischer	2018	Case report	NO	NO	YES	YES	YES	NO	NO	NO
	30	Suaiti	2018	Case report	YES	YES	YES	YES	YES	YES	YES	YES
	32	Kanemaru	2020	Case report	YES	YES	YES	YES	YES	YES	YES	YES
	33	Narisawa	2021	Case report	NO	NO	YES	YES	NO	NO	NO	NO
	38	Yi Liu	2023	Case report	NO	YES	YES	YES	YES	YES	YES	YES
