# Supplementary material for: Combined Merkel Cell Carcinoma and Squamous Cell Carcinoma: A Systematic Review
Source: Cancers (Basel). 2024 Jan 18;16(2):411. doi: 10.3390/cancers16020411 (PMC10814983; doi:10.3390/cancers16020411)
Supplement: Supplementary file 1 [file cancers-16-00411-s001.zip › Supplementary Table S2.xlsx]

## Sheet: Sheet1
I.D.	Author	Publication year	Study design	Number of parcitipants	Number of cases (combined MCC and SCC)	Age (years)	Sex (Male, Female)	Lesion location	Tumor size (cm)	Immunosuppression	Previous skin cancers (non-melanoma skin cancer/ melanoma)	Tumor stage at diagnosis (local disease, nodal or metastatic)	Clinical Diagnosis	Initial management	Distribution of SCC and MCC	Areas of divergent differentiation / independent tumors (collision tumors) / both	MCPyV status	CK20	Immunohistochemistry MCC component	Immunohistochemistry SCC component	Metastases upon follow-up (YES/NO, location)	Subsequent therapy	Overall survival (months)	Follow-up (months)	Comments
1	Gomez	1983	case series	11	2	62	M	Right posterior thigh	NA	NA	NA	NA	NA	NA	SCC epidermis/MCC dermis	Independent	NA	NA	NA	NA	1/2 metastasized to regional lymph node	NA	NA	NA
						65	F	Left forearm	NA	NA	NA	NA	NA	NA	SCC epidermis/MCC dermis	Independent	NA	NA	NA	NA	1/2 metastasized to regional lymph node	NA	NA	NA
2	Mitsuya	1985	case report	1	1	68	M	Lower leg	5	NA	NA	Nodal	NA	Local + nodal surgery + systemic chemotherapy	SCC epidermis/MCC dermis	Independent	NA	NA	NSE + / CEA, S100, keratin -	Keratin +	Yes, nodal recurrence + retroperitoneum	surgery and chemotherapy	9 months	9 months
3	Jones	1988	case report	1	1	90	M	left leg	2	NA	NA	Localized	NA	Local surgery	SCC epidermis+ dermis/MCC dermis	Independent	NA	NA	NSE+	high molecular weight CK +	Local recurrence	surgery and Radiotherapy	5mo	5(DOC)	Developed in erythema ab igne
4	Iacocca	1998	case series	4	4	90	F	Leg	2.5	NA	NA	Nodal	NA	Local surgery	SSC dermis/MCC dermis	Divergent	NA	Positive	Synaptophysin+, Chromogranin+,MAK6+, CK20+, S100-	Synaptophysin-, Chromogranin-, MAK6-, CK20-, S100-	Yes	NA	NA	NA	Death
						89	M	Forehead	1.5	NA	NMSC	Nodal	NA	Local surgery + radiotherapy	SSC dermis/MCC dermis	Divergent	NA	Positive	Synaptophysin+, Chromogranin+, MAK6+, CK20+, S100-	Synaptophysin-, Chromogranin-, MAK6-, CK20-, S100-	NA	NA	NA	NA
						74	M	Forehead	NA	NA	NMSC	NA	NA	Biopsy, no further treatment reported	SSC dermis/MCC dermis	Divergent	NA	Positive	Synaptophysin+, Chromogranin+, MAK6+, CK20+, S100-	Synaptophysin-, Chromogranin-, MAK6-, CK20-, S100-	NA	NA	NA	NA
						82	M	Chest	NA	NA	NMSC	NA	NA	Local surgery	SSC dermis/MCC dermis	Divergent	NA	Focally Positive	Synaptophysin+, Chromogranin+, MAK6+, CK20+, S100-	Synaptophysin-, Chromogranin-, MAK6-, CK20-, S100-	Yes (9 months later)	NA	NA	NA
5	Al-Ahmadi	2004	case report	1	1	79	M	Left wrist	1	NA	NMSC	Localizedl (in situ)	NA	Local surgery	SCC epidermis/MCC epidermis	Divergent	NA	Positive	CAM5.2+, syNApthophysin+, CK20+, CKAE1/AE3+, NSE+, chromogranin+	CKAE1/AE3+, negative for all other markers	NA	NA	NA	NA
6	Kanitakis	2006	case series	2	1	65	M	Left shoulder	NA	Yes	BCC, SCC, KA, transplant	IIIA	NA	NA	SCC epidermis/MCC dermis	Independiente	NA	Positive	CD117+, NSE+, syNAptopyhisin+, EMA+, chromogranin+, neurofilaments+, Ki67+, p63+, bcl-2-, Tif1-	NA	NA	NA	NA	NA
7	Vieites	2008	case series	2	2	86	F	forearm	10	NA	No	Localized	NA	Local surgery	SCC epidermis/MCC dermis	Independent	NA	Positive	NSE+, chromogranin+, synaptophysin+, CK20+, CD117+, CKAE1/AE3+, TIF1-, CK7-	CK20-, chromogranin-, synaptophysin-, NSE-, CD117-, CK7-, TIF1-, CKAE1/AE3+	No	No	No	2 years, died of unrelated causes
						75	M	Retroauricular	5.5	NA	NA	Localized	NA	Local surgery	SCC epidermis+ dermis/MCC dermis	Independent	NA	Positive	NSE+, chromogranin+, synaptophysin+, CK20+, CD117+, CKAE1/AE3+, CK7+, TIF1-	CK20-, chromogranin-, synaptophysin-, NSE-, CD117-, CK7-, TIF1-, CKAE1/AE3+	Yes adenopathy 2 month after surgery	Lymphadenectomy	NA	free 9 months after
8	SikiranjaNApong	2009	case report	1	1	85	M	scalp	1.5	None	No	Localized	NA	Local surgery	SCC epidermis/MCC epidermis+dermis	Divergent	NA	Positive	NSE+, CK20+, syNAptophysin+, chromogranin+, CD57+, Ti1-, S100-	NA	NA	NA	NA	NA
9	Kuwamoto	2010	case series	26	4	65	M	Lower thigh	NA	NA	NA	NA	NA	NA	NA	NA	Negative (PCR and CM2B4)	Positive	CK20+, CM2B4-	NA	NA	NA	NA	NA
						98	F	Temple	NA	NA	NA	NA	NA	NA	NA	NA	Negative (PCR and CM2B4)	Positive	CK20+, CM2B4-	NA	NA	NA	NA	NA
						88	F	Cheek	NA	NA	NA	NA	NA	NA	NA	NA	Negative (PCR and CM2B4)	Positive	CK20+, CM2B4-	NA	NA	NA	NA	NA
						76	F	Buttock	NA	NA	NA	NA	NA	NA	NA	NA	Negative (PCR and CM2B4)	Negative	CK20-, CM2B4-	NA	NA	NA	NA	NA
						79	M	L.Temple	NA	Yes	NMSC	NA	BCC	NA	NA	NA	Negative (PCR and CM2B4)	Positive	CK20+, otherwise NA	NA	yes	NA	41mo (median 22, range 3-173)	22 months
						74	F	L.back of forearm	NA	Yes	NMSC, melanoma	NA	BCC vs SCC	NA	NA	NA	Negative (PCR and CM2B4)	Positive	CK20+, otherwise NA	NA	yes	NA	41mo (median 22, range 3-173)	22 months
						82	M	R. Chest	NA	None	NMSC	NA	Melanoma	NA	NA	NA	Negative (PCR and CM2B4)	Positive	CK20+, otherwise NA	NA	No	NA	41mo (median 22, range 3-173)	22 months
						77	M	R.Lower cheek	NA	None	NMSC	NA	BCC vs SCC	NA	NA	NA	Negative (PCR and CM2B4)	Positive	CK20+, otherwise NA	NA	No	NA	41mo (median 22, range 3-173)	22 months
						70	M	L.frontal scalp	NA	None	NMSC	NA	BCC	NA	NA	NA	Negative (PCR and CM2B4)	Positive	CK20+, otherwise NA	NA	yes	NA	41mo (median 22, range 3-173)	22 months
						84	F	R.neck	NA	None	NMSC	NA	Angioma	NA	NA	NA	Negative (PCR and CM2B4)	Positive	CK20+, otherwise NA	NA	yes	NA	41mo (median 22, range 3-173)	22 months
						50	M	R.forehead	NA	Yes	NMSC	NA	BCC	NA	NA	NA	Negative (PCR and CM2B4)	Positive	CK20+, otherwise NA	NA	yes	NA	41mo (median 22, range 3-173)	22 months
						66	M	L.scalp	NA	Yes	NMSC	NA	Red mass	NA	NA	NA	Negative (PCR and CM2B4)	Positive	CK20+, otherwise NA	NA	yes	NA	41mo (median 22, range 3-173)	22 months
						65	M	L.ear	NA	Yes	None	NA	SCC	NA	NA	NA	Negative (PCR and CM2B4)	Positive	CK20+, otherwise NA	NA	No	NA	41mo (median 22, range 3-173)	22 months
						65	M	R. frontal of scalp	NA	Yes	NMSC	NA	Bleeding lesion	NA	NA	NA	Negative (PCR and CM2B4)	Positive	CK20+, otherwise NA	NA	yes	NA	41mo (median 22, range 3-173)	22 months
						52	M	L.side of thigh	NA	Yes	NMSC	NA	lesion	NA	NA	NA	Negative (PCR and CM2B4)	Positive	CK20+, otherwise NA	NA	yes	NA	41mo (median 22, range 3-173)	22 months
						72	F	L.temple	NA	None	NMSC	NA	Brown palpable lesion	NA	NA	NA	Negative (PCR and CM2B4)	Positive	CK20+, otherwise NA	NA	yes	NA	41mo (median 22, range 3-173)	22 months
						78	M	L calf	NA	None	NMSC	NA	Lump	NA	NA	NA	Negative (PCR and CM2B4)	Positive	CK20+, otherwise NA	NA	No	NA	41mo (median 22, range 3-173)	22 months
						82	M	Mid upper forehead	NA	Yes	NMSC	NA	angioma vs BCC	NA	NA	NA	Negative (PCR and CM2B4)	Positive	CK20+, otherwise NA	NA	yes	NA	41mo (median 22, range 3-173)	22 months
						78	M	L.inguiNAl node	NA	Yes	NMSC	NA	Red plaque	NA	NA	NA	Negative (PCR and CM2B4)	Positive	CK20+, otherwise NA	NA	yes	NA	41mo (median 22, range 3-173)	22 months
						82	M	L.scalp	NA	Yes	NMSC	NA	SCC	NA	NA	NA	Negative (PCR and CM2B4)	Positive	CK20+, otherwise NA	NA	Yes	NA	41mo (median 22, range 3-173)	22 months
						87	M	Scalp	NA	None	None	NA	NA	NA	NA	NA	Negative (PCR and CM2B4)	Positive	CK20+, otherwise NA	NA	Yes	NA	41mo (median 22, range 3-173)	22 months
						84	M	R.scalp	NA	Yes	NMSC	NA	BCC	NA	NA	NA	Negative (PCR and CM2B4)	Positive	CK20+, otherwise NA	NA	yes	NA	41mo (median 22, range 3-173)	22 months
						84	M	L.forehead	NA	Yes	NMSC	NA	BCC	NA	NA	NA	Negative (PCR and CM2B4)	Positive	CK20+, otherwise NA	NA	Yes	NA	41mo (median 22, range 3-173)	22 months
						55	M	Mid scalp	NA	Yes	NMSC	NA	Hypertrophic AK vs SCC	NA	NA	NA	Negative (PCR and CM2B4)	Positive	CK20+, otherwise NA	NA	Yes	NA	41mo (median 22, range 3-173)	22 months
						82	F	R side of neck	NA	Yes	NMSC	NA	BCC	NA	NA	NA	Negative (PCR and CM2B4)	Positive	CK20+, otherwise NA	NA	Yes	NA	41mo (median 22, range 3-173)	22 months
						64	F	L clavicle	NA	Yes	None	NA	Pyoderma gangrenosum vs melanoma	NA	NA	NA	Negative (PCR and CM2B4)	Positive	CK20+, otherwise NA	NA	Yes	NA	41mo (median 22, range 3-173)	22 months
						89	M	R chest	NA	None	Melanoma	NA	BCC	NA	NA	NA	Negative (PCR and CM2B4)	Positive	CK20+, otherwise NA	NA	No	NA	41mo (median 22, range 3-173)	22 months
						74	M	L back of forearm	NA	None	NMSC	NA	Pimple	NA	NA	NA	Negative (PCR and CM2B4)	Positive	CK20+, otherwise NA	NA	No	NA	41mo (median 22, range 3-173)	22 months
10	Shinichi Koba	2010	case report	1	1	89	W	Temporal	2.5	NA	NA	Localized	NA	Local surgery	SCC epidermis+ dermis/MCC dermis	Independent	Negative (CM2B4 and PCR)	Negative	CD56+, TIF1+, CK20-, LCA-	CKAE1/AE+, CK20-, CD56-, TIF1-, S100-, LCA-	NA	NA	NA	NA
11	Mitteldorf C	2012	case series	2	2	89	M	Forehad	NA	None	NA	NA	SCC	NA	SCC epidermis+ dermis/MCC dermis	Independent	Positive PCR and Negative CM2B4	Positive	pan-CK, NSE, synaptophysin and CD56 +	panCK+, VP1+, LT1-, LT3+, HPV+/CK20-	NA	NA	NA	NA
						79	F	Neck	NA	None	NA	NA	SCC	NA	SCC epidermis/MCC dermis	Independent	Positive (PCR and CM2B4)	Positive	pan-CK, NSE, synaptophysin and CD56 +	panCK+, VP1+, LT1-, LT3+, HPV+/CK20-	NA	NA	NA	NA
12	Chul Park	2012	case series	1	1	75	F	Left cheek	1.5	NA	No	NA	NA	Palliative care	SCC epidermis/MCC dermis	Independent	NA	Positive	Chromogranin +, syNAptophysin +, Tif1-	NA	NA	NA	NA	NA
						73	M	Right finger	1	NA	NA	Localized	SCC	Local surgery	SCC epidermis+ dermis/MCC dermis	NA	Negative (PCR)	Focally Positive	CK20+, CD56+, Chromogranin+,NSE+, EMA+,CEA-,	NA	No	No	1 año	1 year
						88	F	Cheek	2.5	NA	NA	Nodal	SCC + Bowen	Local surgery	SCC epidermis+ dermis/MCC dermis	NA	Negative (PCR)	Focally Positive	CK20+, CD56+, Chromogranin+, Synaptophysin+,NSE+, EMA+,CEA-,TIF1-	NA	Al dx	No	6 months	6 months
						81	M	Chest	NA	NA	NA	NA	Lymphoma, SCC	Local surgery	SCC epidermis+ dermis/MCC dermis	NA	Negative (PCR)	Positive	CAM5.2+, CK20+, Chromogranin+,NSE+, EMA+,CEA-,TIF1-	NA	NA	NA	NA	NA
						78	M	Preauricular	NA	NA	NA	Nodal	BCC	Local surgery	SCC epidermis+ dermis/MCC dermis	NA	Negative (PCR)	Negative	CK20+, Chromogranin+, Synaptophysin+,NSE+, EMA+,CEA-,TIF1-	NA	Yes (10 months later)	NA	NA	NA
13	Belinda	2012	case report	1	1	77	M	Right cheek	NA	IBD, mercaptopurine	NMSC	Localizedl (in situ)	NA	Local surgery	SCC epidermis/MCC epidermis	Independent	Negative (CM2B4)	Positive	CAM5.2+, CK20+, CK7+, EMA+, chromogranin+, syNAptophysin+, p53+, Tif1-, S100-, p63-, neurofilament -	CK20-, CK7-, CEA-, EMA-, chromogranin -, synaptophysin -	NA	NA	NA	NA
14	Martin	2013	case series	15	6	81	F	Left cheek	3		NA	IIA	AK rule out SCC	Palliative	SCC epidermis+ dermis/MCC dermis	NA	Negative (PCR)	Positive	CK20+, CD56+, Chromogranin+, Synaptophysin+,NSE+, EMA-,CEA-,TIF1-	NA	No	No	6 months	6 months
						73	M	Right finger	1		NA	I	SCC	Local surgery	SCC epidermis+ dermis/MCC dermis	NA	Negative (PCR)	Focally Positive	CK20+, CD56+, Chromogranin+,NSE+, EMA+,CEA-,	NA	No	No	1 año	1 año
						88	F	Cheek	2.5		NA	IIIA	SCC + Bowen	Local surgery	SCC epidermis+ dermis/MCC dermis	NA	Negative (PCR)	Focally Positive	CK20+, CD56+, Chromogranin+, Synaptophysin+,NSE+, EMA+,CEA-,TIF1-	NA	Al dx	No	6 months	6 months
						81	M	Chest	NA		NA	NA	Lymphoma, SCC	Local surgery	SCC epidermis+ dermis/MCC dermis	NA	Negative (PCR)	Positive	CAM5.2+, CK20+, Chromogranin+,NSE+, EMA+,CEA-,TIF1-	NA	NA	NA	NA	NA
						78	M	Preauricular	NA		NA	IIIA	BCC	Local surgery	SCC epidermis+ dermis/MCC dermis	NA	Negative (PCR)	Negative	CK20+, Chromogranin+, Synaptophysin+,NSE+, EMA+,CEA-,TIF1-	NA	Yes (10 months later)	NA	NA	NA
						85	F	Left forearm	NA		NA	NA	NA	Local surgery	SCC epidermis+ dermis/MCC dermis	NA	Negative (PCR)	Negative	CK20-, CD56-, Chromogranin-, Synaptophysin-,NSE-, EMA-,CEA-,TIF1-	NA	No	No	6 months	6 months
15	Ishida	2013	case series	2	2	86	M	Chest	6.5	NA	NA	Nodal	NA	Local surgery	SCC epidermis/MCC dermis	Independent	Negative ( CM2B4)	Negative	CD56+, chromogranin+, synaptophysin+, CKAE1AE3+, Tif1+, MASH,CD99-, p63+, CK20-	CKAE1/AE3+, p63+/Chromogranin -, synaptophysin -, CD56-, CK20-, TIF1-, MASH1-, CD99-, Neurofilament-	NA	NA	NA	NA	Diagnosis of MCC, no primary pulmonary tumor found
						87	F	Right cheek	1	NA	NA	Localized	NA	Local surgery	SCC epidermis/MCC dermis	Independent	Negative ( CM2B4)	Positive	Chromogranin +, synaptophysin +, CD99+, neurofilament+, CKAE1/AE3+, Tif1-,MASH-, p63+	CKAE1/AE3+, p63+/Chromogranin -, synaptophysin -, CD56-, CK20-, TIF1-, MASH1-, CD99-, Neurofilament-	NA	NA	NA	NA
16	Suárez	2015	case series	46	26	67	M	R.preauricular	NA	None	BCC, SCC	NA	SCC	NA	NA	NA	Negative (PCR and CM2B4)	Positive	CK20+, otherwise NA	NA	yes	NA	41mo (median 22, range 3-173)	22 months
						76	F	L.Temple	NA	None	BCC, SCC	NA	BCC	NA	NA	NA	Negative (PCR and CM2B4)	Positive	CK20+, otherwise NA	NA	yes	NA	41mo (median 22, range 3-173)	22 months
						79	M	L.Temple	NA	Yes	SCC	NA	BCC	NA	NA	NA	Negative (PCR and CM2B4)	Positive	CK20+, otherwise NA	NA	yes	NA	41mo (median 22, range 3-173)	22 months
						74	F	L.back of forearm	NA	Yes	BCC, SCC, MIS	NA	BCC vs SCC	NA	NA	NA	Negative (PCR and CM2B4)	Positive	CK20+, otherwise NA	NA	yes	NA	41mo (median 22, range 3-173)	22 months
						82	M	R. Chest	NA	None	SCC	NA	Melanoma	NA	NA	NA	Negative (PCR and CM2B4)	Positive	CK20+, otherwise NA	NA	No	NA	41mo (median 22, range 3-173)	22 months
						77	M	R.Lower cheek	NA	None	SCC	NA	BCC vs SCC	NA	NA	NA	Negative (PCR and CM2B4)	Positive	CK20+, otherwise NA	NA	No	NA	41mo (median 22, range 3-173)	22 months
						70	M	L.frontal scalp	NA	None	SCC	NA	BCC	NA	NA	NA	Negative (PCR and CM2B4)	Positive	CK20+, otherwise NA	NA	yes	NA	41mo (median 22, range 3-173)	22 months
						84	F	R.neck	NA	None	SCC	NA	Angioma	NA	NA	NA	Negative (PCR and CM2B4)	Positive	CK20+, otherwise NA	NA	yes	NA	41mo (median 22, range 3-173)	22 months
						50	M	R.forehead	NA	Yes	BCC, SCC	NA	BCC	NA	NA	NA	Negative (PCR and CM2B4)	Positive	CK20+, otherwise NA	NA	yes	NA	41mo (median 22, range 3-173)	22 months
						66	M	L.scalp	NA	Yes	MCC	NA	Red mass	NA	NA	NA	Negative (PCR and CM2B4)	Positive	CK20+, otherwise NA	NA	yes	NA	41mo (median 22, range 3-173)	22 months
						65	M	L.ear	NA	Yes	None	NA	SCC	NA	NA	NA	Negative (PCR and CM2B4)	Positive	CK20+, otherwise NA	NA	No	NA	41mo (median 22, range 3-173)	22 months
						65	M	R. frontal of scalp	NA	Yes	BCC, SCC	NA	Bleeding lesion	NA	NA	NA	Negative (PCR and CM2B4)	Positive	CK20+, otherwise NA	NA	yes	NA	41mo (median 22, range 3-173)	22 months
						52	M	L.side of thigh	NA	Yes	BCC, SCC	NA	lesion	NA	NA	NA	Negative (PCR and CM2B4)	Positive	CK20+, otherwise NA	NA	yes	NA	41mo (median 22, range 3-173)	22 months
						72	F	L.temple	NA	None	BCC	NA	Brown palpable lesion	NA	NA	NA	Negative (PCR and CM2B4)	Positive	CK20+, otherwise NA	NA	yes	NA	41mo (median 22, range 3-173)	22 months
						78	M	L calf	NA	None	BCC, SCC	NA	Lump	NA	NA	NA	Negative (PCR and CM2B4)	Positive	CK20+, otherwise NA	NA	No	NA	41mo (median 22, range 3-173)	22 months
						82	M	Mid upper forehead	NA	Yes	SCC	NA	angioma vs BCC	NA	NA	NA	Negative (PCR and CM2B4)	Positive	CK20+, otherwise NA	NA	yes	NA	41mo (median 22, range 3-173)	22 months
						78	M	L.inguiNAl node	NA	Yes	SCC	NA	Red plaque	NA	NA	NA	Negative (PCR and CM2B4)	Positive	CK20+, otherwise NA	NA	yes	NA	41mo (median 22, range 3-173)	22 months
						82	M	L.scalp	NA	Yes	SCC	NA	SCC	NA	NA	NA	Negative (PCR and CM2B4)	Positive	CK20+, otherwise NA	NA	Yes	NA	41mo (median 22, range 3-173)	22 months
						87	M	Scalp	NA	None	None	NA	NA	NA	NA	NA	Negative (PCR and CM2B4)	Positive	CK20+, otherwise NA	NA	Yes	NA	41mo (median 22, range 3-173)	22 months
						84	M	R.scalp	NA	Yes	BCC, SCC	NA	BCC	NA	NA	NA	Negative (PCR and CM2B4)	Positive	CK20+, otherwise NA	NA	yes	NA	41mo (median 22, range 3-173)	22 months
						84	M	L.forehead	NA	Yes	SCC	NA	BCC	NA	NA	NA	Negative (PCR and CM2B4)	Positive	CK20+, otherwise NA	NA	Yes	NA	41mo (median 22, range 3-173)	22 months
						55	M	Mid scalp	NA	Yes	SCC	NA	AK rule out SCC	NA	NA	NA	Negative (PCR and CM2B4)	Positive	CK20+, otherwise NA	NA	Yes	NA	41mo (median 22, range 3-173)	22 months
						82	F	R side of neck	NA	Yes	SCC	NA	BCC	NA	NA	NA	Negative (PCR and CM2B4)	Positive	CK20+, otherwise NA	NA	Yes	NA	41mo (median 22, range 3-173)	22 months
						64	F	L clavicle	NA	Yes	None	NA	PG vs melanoma	NA	NA	NA	Negative (PCR and CM2B4)	Positive	CK20+, otherwise NA	NA	Yes	NA	41mo (median 22, range 3-173)	22 months
						89	M	R chest	NA	None	Melanoma	NA	Bump, BCC	NA	NA	NA	Negative (PCR and CM2B4)	Positive	CK20+, otherwise NA	NA	No	NA	41mo (median 22, range 3-173)	22 months
						74	M	L back of forearm	NA	None	BCC, SCC	NA	Pimple	NA	NA	NA	Negative (PCR and CM2B4)	Positive	CK20+, otherwise NA	NA	No	NA	41mo (median 22, range 3-173)	22 months
17	Melissa P	2015	case series	10	10	66	M	Ear	NA	NA	NA	NA	NA	NA	6 cases SCC dermis/MCC dermis);1 case SCC epidermis/MCC epidermis; 3 cases SCC epidermis/CCM dermis	Independent	Negative (CM2B4)	Positive	CCM:+P53, P63 and NF; RB1-	SSC: +P53, P63 and -NF	NA	NA	22 months(DOD)	22 months(DOD)
						79	M	temple	NA	NA	NA	NA	NA	NA	6 cases SCC dermis/MCC dermis);1 case SCC epidermis/MCC epidermis; 3 cases SCC epidermis/CCM dermis	Independent	Negative (CM2B4)	Negative	CM:-P53, P63, NF; RB1-	SSC: +P53, P63 and -NFC	Yes (Nodes)	NA	8(DOD)	8(DOD)
						66	M	Scalp	NA	NA	NA	NA	NA	NA	6 cases SCC dermis/MCC dermis);1 case SCC epidermis/MCC epidermis; 3 cases SCC epidermis/CCM dermis	Independent	Negative (CM2B4)	Negative	CCM:+P53, P63 and NF; RB1-	SSC: +P53, P63 and -NF	Yes(Skin)	NA	25	25
						77	M	Cheek	NA	NA	NA	NA	NA	NA	6 cases SCC dermis/MCC dermis);1 case SCC epidermis/MCC epidermis; 3 cases SCC epidermis/CCM dermis	NA	Negative (CM2B4)	Positive	CCM:+P53, -P63 and NF; RB1-	SSC: +P53, P63 and -NFC	NA	NA	17	17
						70	M	Scalp	NA	NA	NA	NA	NA	NA	6 cases SCC dermis/MCC dermis);1 case SCC epidermis/MCC epidermis; 3 cases SCC epidermis/CCM dermis	NA	Negative (CM2B4)	Positive	CCM:+P53, P63 and - NF; RB1-	SSC: +P53, P63 and -NF	Yes (Skin)	NA	31	31
						64	F	Clavicle	NA	NA	NA	NA	NA	NA	6 cases SCC dermis/MCC dermis);1 case SCC epidermis/MCC epidermis; 3 cases SCC epidermis/CCM dermis	NA	NA	Negative	CCM:+P53, P63 and - NF; RB1-	SSC: +P53, P63 and -NF	Yes(Nodes)	NA	5(D0D)	5(D0D)
						82	M	Chest	NA	NA	NA	NA	NA	NA	6 cases SCC dermis/MCC dermis);1 case SCC epidermis/MCC epidermis; 3 cases SCC epidermis/CCM dermis	NA	NA	Negative	CCM:+P53, -P63 and NF; RB1-	SSC: +P53, P63 and -NF	NA	NA	3	3
						67	M	Preauricular	NA	NA	NA	NA	NA	NA	6 cases SCC dermis/MCC dermis);1 case SCC epidermis/MCC epidermis; 3 cases SCC epidermis/CCM dermis	NA	NA	Positive	CCM:+P53, -P63 and NF; RB1-	SSC: +P53, P63 and -NF	Yes (Nodes, skin, marrow)	NA	17(DOD)	17(DOD)
						89	M	Chest	NA	NA	NA	NA	NA	NA	6 cases SCC dermis/MCC dermis);1 case SCC epidermis/MCC epidermis; 3 cases SCC epidermis/CCM dermis	NA	NA	Positive	CCM:+P53, -P63 and +NF; RB1-	SSC: +P53, P63 and -NF	NA	NA	6	6
						79	M	Chest	NA	NA	NA	NA	NA	NA	6 cases SCC dermis/MCC dermis);1 case SCC epidermis/MCC epidermis; 3 cases SCC epidermis/CCM dermis	NA	Positive (CM2B4)	Positive	CCM:+P53, -P63 and NF; RB1-	SSC: +P53, P63 and -NF	Yes(Nodes)	NA	7	7
18	Narisawa	2015	case series	14	5	83	F	Bridge of nose	2	NA	NA	Localized	BCC	NA	NA	NA	Negative (CM2B4)	Positive	CK7+, CK20+, EMA+, chromogranin+, CD56+, CD200- / CK14-, CK15-, CKAE1/AE3-, CK34BE12-, Nestin-	CK14+, CK15+, CKAE1/AE3+, CK34BE12+, EMA+, chromogranin + / CK7-,CK20-,CD56-, Nestin-,CD200-	NA	NA	NA	NA
						89	F	L temple	1.5	NA	NA	Localized	Porocarcinoma	NA	NA	NA	Negative (CM2B4)	Positive	CK7-, CK20+, EMA+, chromogranin+, NSE+, CKAE1/AE3+, CD56+, CD200- / CK14-, CK15-, CK34BE12-, Nestin-	CK7+,CK15+,CK19+,CKAE1/AE3+,EMA+ /CK14-,CK34BE12-,chromogranin-,CK20-,CD56-,CD200-	NA	NA	NA	NA
						87	F	L jaw	2.2	NA	NA	Nodal	MCC, SCC	NA	NA	NA	Negative (CM2B4)	Positive	CK7+, CK20+, EMA+, chromogranin+, NSE+, CKAE1/AE3+, CD56+ / CK14-, CK15-, CK34BE12-, Nestin-, CD200+	CK7-,CK15+,CK19-,CKAE1/AE3+,CK34BE12+, EMA+ /CK14-,chromogranin-,CK20-,CD56-,CD200+	NA	NA	NA	NA
						101	F	L upper eyelid	3.5	NA	NA	Nodal	SCC	NA	NA	NA	Negative (CM2B4)	Focally Positive	CK7-, CK20+, EMA+, chromogranin+, NSE+, CKAE1/AE3+, CD56+ / CK14-, CK15-, CK34BE12-, Nestin-, CD200+	CK7+, CK15+, CK34BE12+/EMA-, chromogranin -, CKAE1/AE3-, CK7-,CK20-,CD56-, Nestin-,CD200-	NA	NA	NA	NA
						89	F	L temporal	2.5	NA	NA	Localized	SCC	NA	NA	NA	Negative (CM2B4)	Negative	CK7+, CK15+, CK19+, CK20+, EMA+, chromogranin+, CKAE1/AE3+, CK34BE12+, CD56+, CD200+ / NSE-, CK14-, Nestin-	CK7+, CK15+, CK19+, CK34BE12+, CKAE1/AE3+, EMA+, Nestin+/ chromogranin -,CK7-,CK20-,CD56-,CD200-	NA	NA	NA	NA
19	Chien-Heng	2015	case report	1	1	63	F	vulvar	5	NA	NA	NA	NA	Local surgery+radiotherapy+ chemotherapy	SCC epidermis/MCC dermis	Divergent	Negative (CM2B4)	Positive	Synaptophysin+, chromogranin+,CK +(dotlike),CK20+ CD56+, p16+	synaptophysin-, chromogranin -, CK + (diffuse), CK20-, CD56-, CK5+, p63+, p16+				6m (DOD)
20	Takahashi	2015	case report	1	1	73	M	Chest	3	NA	NA	NA	SCC	Local surgery	SCC epidermis/MCC dermis	Independent	NA	Positive	SyNAptophysin, Chromogranin A, CD56+	Ck20-, NA	NA	NA	NA	NA
21	Ansai	2015	case report	1	1	80	M	Hand	2.5	Chronic radiodermitis	NMSC	Nodal	SCC	Local + nodal surgery	SCC epidermis+ dermis/MCC dermis	Independent	Negative (CM2B4 and PCR)	Positive	NA	NA	Yes at diagnosis	NA	NA	NA
22	McGowan	2016	case report	1	1	73	W	Jaw	1	NA	NMSC	Localized	SCC	Local surgery	SCC epidermis/MCC dermis	Independent	NA	Focally positive	NA	NA	NA	NA	NA	NA
23	Czapiewski	2016	case series	5	4	74	F	Temporal	NA	NA	NA	NA	Cutaneous horn	NA	SSC dermis/MCC dermis	Divergent	NA	Positive	NA only TIF1 and PAX5 +	NA	NA	NA	NA	NA
						76	F	Cheek	NA	NA	NA	NA	NA	NA	SCC epidermis/MCC dermis	Independent	NA	Positive	NA only TIF1 and PAX5 +	NA	Recurred twice + multiple lymph node metastasis	NA	NA	DOD 14 months after
						85	F	forearm	NA	NA	NA	NA	NA	NA	SSC dermis/MCC dermis	Divergent	NA	Positive	NA only TIF1 and PAX5 +	NA	NA	NA	NA	NA
						77	M	Capillitium	NA	NA	NA	NA	BCC	NA	SCC epidermis/MCC dermis	Independent	NA	Positive	NA only TIF1 and PAX5 +	NA	NA	NA	NA	NA
24	Miraflor	2016	case report	1	1	71	M	zygoma	0.3	NA	NMSC	Localizedl (in situ)	NA	Local surgery	SCC epidermis/MCC epidermis	Independent	Negative (CM2B4)	Positive	CK7+, CK20+, EMA+, syNAptophysin+, MART1-, LCA-, Ki67+	NA	No	No	12	12m
25	Chou	2016	case report	1	1	77	W	Breast	10	Chronic arsenicism	NMSC	Localized	SCC	Cryotherapy, no further treatment reported	SCC epidermis+ dermis/MCC dermis	Both	Positive (CM2B4)	Positive	CK20, CD56, CK7+, TIF1-	NA	Yes adenopathy	Wide excision + lymphadenectomy	NA	NA
26	Navarrete	2017	case report	1	1	49	M	forearm	3	Renal transplant	NMSC	Localized	SCC	Local surgery + radiotherapy	SSC epidermis + dermis/MCC dermis	Both	Negative (CM2B4)	Positive	Chromoganin+, syNAptophysin+	p63+, CK5/6+,	Yes adenopathy 1 month after surgery	Nodal radiotherapy	No	DOD a few months after
27	Gaitskell	2018	case series	2	1	96	M	scalp	NA	NA	NA	NA	NA	NA	SSC dermis/MCC dermis	Divergent	NA	Focally Positive	BerEp4+, EMA+, CD56+, chromogranin +, Synaptophysin +, TIF1-	EMA+/negative all other markers	NA	NA	NA	NA
28	Falto Aizpurua	2018	case report	1	1	84	M	Forehead	NA	NA	NMSC	NA	NA	Local surgery + radiotherapy	SSC dermis/MCC dermis	Both	Negative (CM2B4)	Positive	NA	NA	Local cutaneous MTX	NA	NA	NA
29	Fischer	2018	case report	1	1	86	M	helix	5	NA	NA	NA	NA	Local surgery	SCC epidermis + dermis/MCC dermis	Independent	NA	positive	CK5/6+, CK20+, synaptophysin+,	CK5/6+, p40+	NA	NA	NA	NA
30	Suaiti	2018	case report	1	1	51	M	antihelix	1.5	NA	NMSC	NA	NA	Local + nodal surgery	SCC epidermis + dermis/MCC dermis	Independent	NA	positive	NSE+ and TTF1-	CK903+	NA	NA	NA	NA
31	Matsushita	2019	case series	41	15	85	F	NA	NA	NA	NA	NA	NA	NA	SCC dermis/MCC dermis	Divergent	Negative (PCR and CM2B4)	NA	NA	NA	NA	NA	NA	21(DOC)
						81	F	NA	NA	NA	NA	NA	NA	NA	SCC dermis/MCC dermis	Divergent	Negative (PCR and CM2B4)	NA	NA	NA	NA	NA	NA	18(DOD)
						82	F	NA	NA	NA	NA	NA	NA	NA	SCC epidermis/MCC dermis	Independent	Negative (PCR and CM2B4)	NA	NA	NA	NA	NA	NA	4(DOC)
						86	F	NA	NA	NA	NA	NA	NA	NA	SCC epidermis+ dermis/MCC dermis	Both	Negative (PCR and CM2B4)	NA	NA	NA	NA	NA	NA	11(DOC)
						83	F	NA	NA	NA	NA	NA	NA	NA	SCC epidermis+ dermis/MCC dermis	Independent	Negative (PCR and CM2B4)	NA	NA	NA	NA	NA	NA	2(DOC)
						82	M	NA	NA	NA	NA	NA	NA	NA	SCC epidermis/MCC dermis	Independent	Negative (PCR and CM2B4)	NA	NA	NA	NA	NA	NA	31(DOD)
						78	F	NA	NA	NA	NA	NA	NA	NA	SCC dermis/MCC dermis	Divergent	Negative (PCR and CM2B4)	NA	NA	NA	NA	NA	NA	10(DOC)
						85	M	NA	NA	NA	NA	NA	NA	NA	SCC epidermis/MCC dermis	Independent	Negative (PCR and CM2B4)	NA	NA	NA	NA	NA	NA	40(DOC)
						86	F	NA	NA	NA	NA	NA	NA	NA	SCC epidermis+ dermis/MCC dermis	Independent	Negative (PCR and CM2B4)	NA	NA	NA	NA	NA	NA	35(NED)
						75	M	NA	NA	NA	NA	NA	NA	NA	SCC epidermis/MCC dermis	Both	Negative (PCR and CM2B4)	NA	NA	NA	NA	NA	NA	32(NED)
						85	F	NA	NA	NA	NA	NA	NA	NA	SCC epidermis+ dermis/MCC dermis	Independent	Negative (PCR and CM2B4)	NA	NA	NA	NA	NA	NA	16(NED
						85	M	NA	NA	NA	NA	NA	NA	NA	SCC dermis/MCC dermis	Both	Negative (PCR and CM2B4)	NA	NA	NA	NA	NA	NA	13(DOC)
						102	F	NA	NA	NA	NA	NA	NA	NA	SCC epidermis+ dermis/MCC dermis	Independent	Negative (PCR and CM2B4)	NA	NA	NA	NA	NA	NA	19(DOD)
						90	F	NA	NA	YES	NA	NA	NA	NA	SCC epidermis+ dermis/MCC dermis	Both	Negative PCR and positive CM2B4	NA	NA	NA	NA	NA	NA	19(NA)
						100	M	NA	NA	NA	NA	NA	NA	NA	SCC epidermis+ dermis/MCC dermis	Independent	Negative (PCR and CM2B4)	NA	NA	NA	NA	NA	NA	6(NA)
32	Kanemaru	2020	case report	1	1	82	W	Finger	NA	NA	NA	NA	SCC	Local surgery	SCC epidermis+ dermis/MCC dermis	Independent	Negative (CM2B4)	Positive	CK20+, CKAE1/AE3+, synaptophysin+, chromogranin A+, CD56+, TTF-1 +, CK7-, CK3-, CD20-	CK5/6+, p40+, EMA	Local recurrence 3 months later + regional lymph nodes	Avelumab	Complete response	Died of liver cirrhosis
33	Narisawa	2021	case report	1	1	93	F	Lef cheek	NA	NA	NA	NA	NA	NA	SCC epidermis + dermis/MCC epidermis + dermis	Divergent	Negative (CM2B4)	Positive	CK15+, CK17+, CK20+, chromogranin +, syNAptophysin+	NA	NA	NA	NA	NA
34	Ríos-Viñuela	2022	case series	2	2	78	M	neck	2	None	NMSC	Nodal	SCC	Local and nodal surgery+ radiotherapy	SCC dermis/MCC dermis	Divergent	Positive (PCR and CM2B4)	Negative	CKAE1/AE3+; synpatophysin+; CK20-; TIF1-	CKAE1/AE3+; CK5/6+; CK7+	Yes (liver)	Chemotherapy	11mo	11mo(DOD)
						83	M	right leg	4	None	NMSC	Nodal	SCC	Local and nodal surgery+ radiotherapy+ chemotherapy	SCC epidermis+ dermis/MCC dermis	Independent	Negative (PCR and CM2B4)	Positive	CKAE1/AE3+; synpatophysin+; CK20+; TIF1-	CKAE1/AE3+; CK5/6+; CK7+	Yes	No	10mo	10(DOD)
35	Harms	2022	case series	7	7	69	F	Calf	NA	NA	NA	NA	NA	NA	SSC epidermis/CCM dermal	Independent	Negative (PCR and CM2B4)	Positive	CK20+, CK8+, CK5-	CK20-, CK8-, CK5+	NA	NA	NA	NA
						82	F	nose	NA	NA	NA	NA	NA	NA	SSC epidermis/CCM epidermis and dermal	Independent	Negative (PCR and CM2B4)	Positive	CK20+, CK8+, CK5-	CK20-, CK8-, CK5+	NA	NA	NA	NA
						67	M	forearm	NA	NA	NA	NA	NA	NA	SSC epidermis/CCM dermal	Independent	NA	Positive	CK20+, CK8+, CK5-	CK20-, CK8-, CK5+	NA	NA	NA	NA
						76	M	scalp	NA	NA	NA	NA	NA	NA	SSC epidermis/CCM dermal	Independent	Negative (CM2B4)	Positive	CK20+, CK8+, CK5-	CK20-, CK8-, CK5+	NA	NA	NA	NA
						77	F	finger	NA	NA	NA	NA	NA	NA	SSC epidermis and dermal/CCM epidermis and dermal	Independent	Negative ( CM2B4)	Positive	CK20+, CK8+, CK5-	CK20-, CK8-, CK5+	NA	NA	NA	NA
36	Kervarrec	2022	case series	4	4	80	F	Leg	NA	None	NA	Localized	NA	NA	SCC epidermis+ dermis/MCC dermis	Independent	Negative (PCR and CM2B4)	Positive	CK20+, CD56+, Chromogranin+, Synaptophysin+, TIF1+, p53-, Rb1-, SOX2+, H3K27+	CK20-, CD56-, Chromogranin-, Synaptophysin-, TIF1-, p53-, Rb1-, SOX2+, H3K27-	Yes	NA	7 months	7 months	Death
						83	F	Face	NA	None	NMSC, melanoma	Localized	NA	NA	SCC epidermis/MCC dermis	Independent	Negative (PCR and CM2B4)	Positive	CK20+, CD56+, Chromogranin+, Synaptophysin+, TIF1+, p53-, Rb1-, SOX2+	CK20-, CD56-, Chromogranin-, Synaptophysin-, TIF1-, p53-, Rb1-, SOX2+	Yes	NA	15 months	15 months
						81	F	Leg	NA	None	NMSC	Localized	NA	NA	SCC epidermis+ dermis/MCC dermis	Independent	Negative (PCR and CM2B4)	Positive	CK20+, Chromogranin+, Synaptophysin+, TIF1+, p53+, Rb1-, SOX2+	CK20-, CD56-, Chromogranin-, Synaptophysin-, TIF1-, p53+, Rb1-, SOX2+	Yes	NA	17 months	17 months	Death
						75	F	Neck	NA	Yes	NA	Nodal	NA	NA	SCC epidermis/CCM dermis	Independent	Negative (PCR and CM2B4)	Positive	CK20+, CD56+, Chromogranin-, Synaptophysin+, TIF1-, p53-, Rb1-, SOX2+	CK20-, CD56-, Chromogranin-, Synaptophysin-, TIF1-, p53+, Rb1-, SOX2+	Yes	NA	12 months	12 months
37	Gruchy	2022	case series	38	35	78	M	Head and neck	NA	NA	NA	Localized	NA	NA	SCC epidermis/CCM dermis	Independent	Negative ( CM2B4)	NA	NA	NA	YES	NA	48	38
						78	M	Head and neck	NA	NA	NA	Localized	NA	NA	SCC epidermis/CCM dermis	Independent	Negative ( CM2B4)	NA	NA	NA	YES	NA	48	38
						78	M	Head and neck	NA	NA	NA	Localized	NA	NA	SCC epidermis/CCM dermis	Independent	Negative ( CM2B4)	NA	NA	NA	YES	NA	48	38
						78	M	Head and neck	NA	NA	NA	Localized	NA	NA	SCC epidermis/CCM dermis	Independent	Negative ( CM2B4)	NA	NA	NA	YES	NA	48	38
						78	M	Head and neck	NA	NA	NA	Localized	NA	NA	SCC epidermis/CCM dermis	Independent	Negative ( CM2B4)	NA	NA	NA	YES	NA	48	38
						78	M	Head and neck	NA	NA	NA	Localized	NA	NA	SCC epidermis/CCM dermis	Independent	Negative ( CM2B4)	NA	NA	NA	YES	NA	48	38
						78	M	Head and neck	NA	NA	NA	Localized	NA	NA	SCC epidermis/CCM dermis	Independent	Negative ( CM2B4)	NA	NA	NA	YES	NA	48	38
						78	M	Head and neck	NA	NA	NA	Localized	NA	NA	SCC epidermis/CCM dermis	Independent	Negative ( CM2B4)	NA	NA	NA	YES	NA	48	38
						78	M	Head and neck	NA	NA	NA	Localized	NA	NA	SCC epidermis/CCM dermis	Independent	Negative ( CM2B4)	NA	NA	NA	YES	NA	48	38
						78	M	Head and neck	NA	NA	NA	Localized	NA	NA	SCC epidermis/CCM dermis	Independent	Negative ( CM2B4)	NA	NA	NA	YES	NA	48	38
						78	M	Head and neck	NA	NA	NA	Localized	NA	NA	SCC epidermis/CCM dermis	Independent	Negative ( CM2B4)	NA	NA	NA	YES	NA	48	38
						78	M	Head and neck	NA	NA	NA	Localized	NA	NA	SCC epidermis/CCM dermis	Independent	Negative ( CM2B4)	NA	NA	NA	YES	NA	48	38
						78	M	Head and neck	NA	NA	NA	Localized	NA	NA	SCC epidermis/CCM dermis	Independent	Negative ( CM2B4)	NA	NA	NA	YES	NA	48	38
						78	M	Head and neck	NA	NA	NA	Localized	NA	NA	SCC epidermis/CCM dermis	Independent	Negative ( CM2B4)	NA	NA	NA	YES	NA	48	38
						78	M	Head and neck	NA	NA	NA	Localized	NA	NA	SCC epidermis/CCM dermis	Independent	Negative ( CM2B4)	NA	NA	NA	YES	NA	48	38
						78	M	Head and neck	NA	NA	NA	Localized	NA	NA	SCC epidermis/CCM dermis	Independent	Negative ( CM2B4)	NA	NA	NA	YES	NA	48	38
						78	M	Head and neck	NA	NA	NA	Localized	NA	NA	SCC epidermis/CCM dermis	Independent	Negative ( CM2B4)	NA	NA	NA	YES	NA	48	38
						78	M	Head and neck	NA	NA	NA	Localized	NA	NA	SCC epidermis/CCM dermis	Independent	Negative ( CM2B4)	NA	NA	NA	YES	NA	48	38
						78	M	Head and neck	NA	NA	NA	Localized	NA	NA	SCC epidermis/CCM dermis	Independent	Negative ( CM2B4)	NA	NA	NA	YES	NA	48	38
						78	M	Head and neck	NA	NA	NA	Localized	NA	NA	SCC epidermis/CCM dermis	Independent	Negative ( CM2B4)	NA	NA	NA	YES	NA	48	38
						78	M	Head and neck	NA	NA	NA	Metastatic	NA	NA	SCC epidermis/CCM dermis	Independent	Negative ( CM2B4)	NA	NA	NA	NO	NA	48	38
						78	M	Head and neck	NA	NA	NA	Metastatic	NA	NA	SCC epidermis/CCM dermis	Independent	Negative ( CM2B4)	NA	NA	NA	NO	NA	48	38
						78	F	Head and neck	NA	NA	NA	Metastatic	NA	NA	SCC epidermis/CCM dermis	Independent	Negative ( CM2B4)	NA	NA	NA	NO	NA	48	38
						78	F	Head and neck	NA	NA	NA	Metastatic	NA	NA	SCC epidermis+ dermis/MCC dermis	Both	Negative ( CM2B4)	NA	NA	NA	NO	NA	48	38
						78	F	Head and neck	NA	NA	NA	Metastatic	NA	NA	SCC epidermis+ dermis/MCC dermis	Both	Negative ( CM2B4)	NA	NA	NA	NO	NA	48	38
						78	F	Extremities	NA	NA	NA	Metastatic	NA	NA	SCC epidermis+ dermis/MCC dermis	Both	Negative ( CM2B4)	NA	NA	NA	NO	NA	48	38
						78	F	Extremities	NA	NA	NA	Metastatic	NA	NA	SCC epidermis+ dermis/MCC dermis	Both	Negative ( CM2B4)	NA	NA	NA	NO	NA	48	38
						78	F	Extremities	NA	NA	NA	Metastatic	NA	NA	SCC epidermis+ dermis/MCC dermis	Both	Negative ( CM2B4)	NA	NA	NA	NO	NA	48	38
						78	F	Extremities	NA	NA	NA	Metastatic	NA	NA	NA	NA	Negative ( CM2B4)	NA	NA	NA	NO	NA	48	38
						78	F	Extremities	NA	NA	NA	Metastatic	NA	NA	NA	NA	Negative ( CM2B4)	NA	NA	NA	NO	NA	48	38
						78	F	Extremities	NA	NA	NA	Metastatic	NA	NA	NA	NA	Negative ( CM2B4)	NA	NA	NA	NO	NA	48	38
						78	F	Extremities	NA	NA	NA	Metastatic	NA	NA	NA	NA	Negative ( CM2B4)	NA	NA	NA	NO	NA	48	38
						78	F	Trunk	NA	NA	NA	Metastatic	NA	NA	NA	NA	Negative ( CM2B4)	NA	NA	NA	NO	NA	48	38
						78	F	Trunk	NA	NA	NA	Metastatic	NA	NA	NA	NA	NA	NA	NA	NA	NO	NA	48	38
						78	F	Trunk	NA	NA	NA	NA	NA	NA	NA	NA	NA	NA	NA	NA	NO	NA	48	38
38	Yi Liu	2023	case report	1	1	79	M	Back	3	None	No	Nodal	NA	Local surgery	SSC dermis/MCC dermis	Independent	Negative (CM2B4)	Positive	expressed CK20, INSM1, and TTF-1. INSM1+, synaptophysin +	NA	Yes (at diagnosis)	NA	NA	NA
