# Supplementary material for: Combined Merkel Cell Carcinoma and Squamous Cell Carcinoma: A Systematic Review
Source: Cancers (Basel). 2024 Jan 18;16(2):411. doi: 10.3390/cancers16020411 (PMC10814983; doi:10.3390/cancers16020411)
Supplement: Supplementary file 1 [file cancers-16-00411-s001.zip › Supplementary Table S3 Oxford Level of Evidence.xlsx]

## Sheet: case series
i.d.	Author	year of publication	study design	Item 1: Inclusion criteria	Item 2: condition measured	Item 3: identification methods of the condition	Item 4: consecutive inclusion of participants	Item 5: complete inclusion of participants	Item 6: demographics	Item 7: clinical information	Item 8: outcomes or follow-up	Item 9: presenting site(s)/clinic(s) demographic information	Item 10: statistical analysis
5	Tanaka, V.D.A.	2009	Case series	NO	MEDIUM	YES	YES	YES	YES	YES	YES	NA	NO
6	Pang, J.	2010	Case series	NO	YES	YES	YES	YES	MEDIUM	MEDIUM	YES	NA	NO
9	Baiocchi, C.	2012	Case series	YES	YES	YES	YES	YES	YES	YES	MEDIUM	NA	NO
11	Choi, J.H.	2013	Case series	NO	YES	YES	YES	MEDIUM	YES	YES	YES	NA	NO
12	Sanderson, P.	2013	Case series	YES	YES	YES	NO	YES	MEDIUM	YES	YES	NA	NO
14	Luyten, A.	2014	Case series	YES	YES	YES	YES	YES	MEDIUM	YES	NO	NA	YES
15	Marchitelli, C.	2014	case series	YES	YES	YES	NO	NO	MEDIUM	YES	YES	NA	NO
17	Liau, M.M.	2016	Case series	YES	YES	YES	YES	YES	YES	YES	MEDIUM	NA	NO
21	Choi, S.	2020	Case series	YES	YES	YES	YES	YES	MEDIUM	MEDIUM	MEDIUM	NA	YES
22	Christodoulidou, M.	2021	Cases series	YES	YES	YES	YES	YES	MEDIUM	MEDIUM	MEDIUM	NA	NO
25	Leong	2023	questionnaire									NA

## Sheet: case report
i.d.	Author	year of publication	study design	LEVEL OF EVIDENCE
1	Gomez	1983	case series	4
2	Mitsuya	1986	Case report	5
3	Jones	1988	Case report	5
4	Iacocca	1998	case series	4
5	Al-Ahmadi	2004	Case report	5
6	Kanitakis	2006	case series	4
7	Vieites	2008	case series	4
8	Sikiranjanapong	2009	Case report	5
9	Kuwamoto	2010	case series	4
10	Shinichi Koba	2010	Case report	5
11	Mitteldorf C	2012	case series	4
12	Chul Park	2012	Case report	5
13	Belinda H Tan	2012	Case report	5
14	Martin	2013	case series	4
15	Ishida	2013	case series	4
16	Suárez	2015	case series	4
17	Melissa P	2015	case series	4
18	Narisawa	2015	case series	4
19	Chien-Heng	2015	Case report	5
20	Takahashi	2015	Case report	5
21	Ansai	2015	Case report	5
22	McGowan	2016	Case report	5
23	Czapiewski	2016	case series	4
24	Miraflor	2016	Case report	5
25	Chou	2016	Case report	5
26	Navarrete	2017	Case report	5
27	Gaitskell	2018	case series	4
28	Falto Aizpurua	2018	Case report	5
29	Fischer	2018	Case report	5
30	Suaiti	2018	Case report	5
31	Matsushita	2019	case series	4
32	Kanemaru	2020	Case report	5
33	Narisawa	2021	Case report	5
34	Ríos-Viñuela	2022	case series	4
35	Harms	2022	case series	4
36	Kervarrec	2022	case series	4
37	Gruchy	2022	case series	4
38	Yi Liu	2023	Case report	5

## Sheet: Quasi-experimental
i.d.	Author	year of publication	study design	Item 1: ‘cause’ vs ‘effect’	Item 2: participants similar	Item 3: similar treatment/care, other than the exposure or intervention of interest	Item 4: control group	Item 5:multiple measurements of the outcome (pre and post)	Item 6: follow up	Item 7: outcomes measured in the same way	Item 8: outcomes measured in a reliable way	Item 9: statistical analysis
16	Cowan, R.A.	2016	observational trial/ No controlled, no ramdomized trial, prospective
18	Sawada, M.	2017	Observational trial/ No controlled, no ramdomized trial, prospective
20	Van der Linden , M.	2018	retrospective cohort
23	Van der Linden	2022	clincal trail prospective
24	Borella, F.	2022	retrospective Cohort
25	Leong	2023	questionnaire
